# Supplementary material for: Exploring the Interactions Between RHAU Peptide and G-Quadruplex Dimers Based on Chromatographic Retention Behaviors
Source: Molecules. 2024 Dec 14;29(24):5915. doi: 10.3390/molecules29245915 (PMC11676799; doi:10.3390/molecules29245915)
Supplement: Supplementary file 1 [file molecules-29-05915-s001.zip]

Archive with 1 entries (1 files):
- molecules-3305702-supplementary.pdf
